# Supplementary material for: blaNDM and mcr-1 to mcr-5 Gene Distribution Characteristics in Gut Specimens from Different Regions of China
Source: Antibiotics (Basel). 2021 Feb 25;10(3):233. doi: 10.3390/antibiotics10030233 (PMC7996585; doi:10.3390/antibiotics10030233)
Supplement: Supplementary file 1 [file antibiotics-10-00233-s001.zip]

Archive with 4 entries (3 files):
- supplementary File/
- supplementary File/Figure S1 .tif
- supplementary File/Table S1.docx
- supplementary File/Table S2 .docx
